# Supplementary material for: Flow Cytometry as a Rapid and Valuable Method in Investigation of Colistin Resistance in Carbapenem-Resistant Klebsiella pneumoniae Isolates
Source: Antibiotics (Basel). 2024 May 2;13(5):418. doi: 10.3390/antibiotics13050418 (PMC11117237; doi:10.3390/antibiotics13050418)
Supplement: Supplementary file 1 [file antibiotics-13-00418-s001.zip]

Archive with 1 entries (1 files):
- antibiotics-2972743-supplementary.pdf
